# Supplementary material for: Mutational History of a Human Cell Lineage from Somatic to Induced Pluripotent Stem Cells
Source: PLoS Genet. 2016 Apr 7;12(4):e1005932. doi: 10.1371/journal.pgen.1005932 (PMC4824386; doi:10.1371/journal.pgen.1005932)
Supplement: S1 Table — The a-CGH results of iPSC lines are shown for each donor, indicating the name of the line, donor cell of origin, the genomic abnormality, chromosomal location, size of abnormality and genes affected. (XLSX) [file pgen.1005932.s003.xlsx]

## Sheet: Sup Table 1
S1 Table. Array-CGH analysis of human iPSC lines generated.
Donor	iPSC line	Donor cell type	Abnormality	Chr.	Size	No. of affected genes
S2	iPSC-1	Fibroblasts	-
	iPSC-5	Fibroblasts	-
AATD patient B	iPSC-2	EPCs	-
	iPSC-3	EPCs	-
	iPSC-4	EPCs	Loss	7	28 kb	0
			Loss	14	118 kb	1 (GARNL1)
	iPSC-5	EPCs	-
S7	iPSC-RE2	EPCs	-
	iPSC-RE9	EPCs	-
	iPSC-RE14	EPCs	-
	iPSC-RE17	EPCs	-
	iPSC-RE19	EPCs	-
