# Supplementary material for: Mutational History of a Human Cell Lineage from Somatic to Induced Pluripotent Stem Cells
Source: PLoS Genet. 2016 Apr 7;12(4):e1005932. doi: 10.1371/journal.pgen.1005932 (PMC4824386; doi:10.1371/journal.pgen.1005932)
Supplement: S6 Table — The number of mapped reads and mean coverage is shown for all exome sequencing experiments. (XLSX) [file pgen.1005932.s008.xlsx]

## Sheet: Sup Table 6
S6 Table. A summary of exome sequencing
Sample	Total number of reads	Mapped reads	Mapped reads [%]	Mapped base [Gb]	Mean coverage
AATD fibro	91838494	90863956	0.989389	6.8148	136.296
AATD iPSC-B	87572838	86117883	0.983386	6.45884	129.177
AATD iPSC-F1	115275546	114114277	0.989926	8.55857	171.171
AATD iPSC-F6	124318412	123167091	0.990739	9.23753	184.751
AATD iPSC-2	110197970	109156993	0.990554	8.18677	163.735
AATD iPSC-3	120968300	119848314	0.990741	8.98862	179.772
AATD iPSC-4	118963762	117829226	0.990463	8.83719	176.744
AATD iPSC-5	130931588	129703613	0.990621	9.72777	194.555
S2-Fibro	100261298	99943928	0.996835	7.49579	149.916
S2 iPSC-1	169520214	168611500	0.994639	12.6459	252.917
S2 iPSC-5	100540294	100040216	0.995026	7.50302	150.06
S2 iPSC-9	111437242	110748418	0.993819	8.30613	166.123
S7-Fibros	205082352	203921318	0.994339	15.2941	305.882
S7-EPC	110414922	109825999	0.994666	8.23695	164.739
S7 iPSC-RE2	92008204	91520934	0.994704	6.86407	137.281
S7 iPSC-RE9	97099992	96579697	0.994642	7.24348	144.87
S7 iPSC-RE14	121077522	120418740	0.994559	9.03141	180.628
S7 iPSC-RE17	145742080	144931829	0.994441	10.8699	217.398
S7 iPSC-RE19	105121210	104562822	0.994688	7.84221	156.844
