# Supplementary material for: Mutational History of a Human Cell Lineage from Somatic to Induced Pluripotent Stem Cells
Source: PLoS Genet. 2016 Apr 7;12(4):e1005932. doi: 10.1371/journal.pgen.1005932 (PMC4824386; doi:10.1371/journal.pgen.1005932)
Supplement: S7 Table — Some of the iPSC SNVs were detectable in the EPCs at low frequencies using deep sequencing. The patient’s fibroblasts were used as the reference genome and the p-value for detecting alternative (mutant) alleles is shown. (XLSX) [file pgen.1005932.s009.xlsx]

## Sheet: Sup Table 7
S7 Table. Deep sequencing analysis of SNVs in AATD patient derived EPCs
					No. of reads
Chr	Position	Wt	Mut	Cell type	A	C	G	T	Coverage	pvalue
1	158369660	G	T	EPC	1	0	2749	0	2750
				Fibroblasts	1	0	5176	2	5179	0.302744
1	200523208	T	C	EPC	0	2	0	11948	11950
				Fibroblasts	0	3	1	19157	19161	0.9418
2	141073080	A	C	EPC	7128	0	0	0	7128
				Fibroblasts	14759	0	0	0	14759	nd
2	234107387	C	A	EPC	0	3920	0	0	3920
				Fibroblasts	0	7675	0	2	7677	nd
3	109053274	A	G	EPC	3277	0	0	0	3277
				Fibroblasts	7412	0	0	0	7412	nd
6	88767844	G	T	EPC	0	0	10610	303	10913
				Fibroblasts	2	0	21401	0	21403	1.82821e-132
7	48090035	C	A	EPC	3	10895	1	4	10903
				Fibroblasts	0	16051	3	4	16058	0.0355407
10	14816815	C	A	EPC	1	8687	1	3	8692
				Fibroblasts	0	21520	1	9	21530	0.115518
11	10590553	C	T	EPC	3	18106	0	2	18111
				Fibroblasts	1	33721	0	2	33724	0.527441
12	5021275	G	T	EPC	0	1	3418	23	3442
				Fibroblasts	0	37	7082	0	7119	5.66987e-12
16	61851944	G	T	EPC	5	0	7997	72	8074
				Fibroblasts	0	0	16095	2	16097	1.71142e-31
X	5822146	T	A	EPC	0	1	0	10821	10822
				Fibroblasts	0	1	0	23803	23804	nd
