# Supplementary material for: Mutational History of a Human Cell Lineage from Somatic to Induced Pluripotent Stem Cells
Source: PLoS Genet. 2016 Apr 7;12(4):e1005932. doi: 10.1371/journal.pgen.1005932 (PMC4824386; doi:10.1371/journal.pgen.1005932)
Supplement: S9 Table — The read count, mapping and coverage statistics are shown for all WGS data generated for all experiments. (XLSX) [file pgen.1005932.s011.xlsx]

## Sheet: Sup Table 9
S9 Table. A summary of whole genome sequencing
	Total number of read pairs	Sequence obtained [Gb]	Unmapped read pairs [%]	Mapped bases [Gb]	Mapped proportion [%]	Bases in Uniquely mapped reads [Gb]	Bases in uniquely mapped reads [%]	Physical coverage	Sequencing coverage
S7_Fibroblast	632320687	126.464	0.0885938	114.298	0.903801	107.698	0.942249	60.1859	34.7895
S7_EPC	680924463	136.185	0.0902495	122.819	0.901852	116.013	0.944585	66.3316	37.4755
S7_RE2	596112830	119.223	0.0852779	108.05	0.906291	102.671	0.950215	57.3767	33.1657
S7_RE14	628013759	125.603	0.0872747	113.603	0.90446	107.748	0.948467	60.2142	34.8059
S7_RE17	630224272	126.045	0.0859855	114.184	0.905897	108.349	0.948903	59.8499	35
H9_3	629601779	125.92	0.13646	116.347	0.92397	111.552	0.958793	61.5498	36.0347
H9_3_1	626874239	125.375	0.0657955	116.211	0.926911	111.83	0.962297	58.702	36.1243
H9_3_5	594389800	118.878	0.130348	110.18	0.926836	105.504	0.957558	57.7877	34.0809
H9_3_6	673660416	134.732	0.130817	124.842	0.926592	119.673	0.958598	65.0768	38.6579
S4SF6_4	651041726	130.208	0.0750529	119.408	0.917056	115.513	0.967382	73.1359	37.3142
S4SF6_4_3	554113895	110.823	0.0715863	102.015	0.920522	98.817	0.968654	61.9263	31.9208
S4SF6_4_6	734723000	146.945	0.0712015	135.299	0.920749	131.09	0.968894	82.3631	42.3461
S7RE14_2	627619888	125.524	0.143527	115.378	0.919174	111.311	0.964746	70.2641	35.9567
S7RE14_2_1	609996666	121.999	0.073143	112.116	0.918987	108.443	0.967243	68.134	35.0303
S7RE14_2_2	610451528	122.09	0.140014	112.425	0.920833	108.276	0.963099	67.0822	34.9764
S7RE14_2_4	587798443	117.56	0.143487	108.024	0.918886	104.118	0.963846	65.2486	33.6333
