# Supplementary material for: Mutational History of a Human Cell Lineage from Somatic to Induced Pluripotent Stem Cells
Source: PLoS Genet. 2016 Apr 7;12(4):e1005932. doi: 10.1371/journal.pgen.1005932 (PMC4824386; doi:10.1371/journal.pgen.1005932)
Supplement: S15 Table — The genomic sites relate to the plots in S1 Fig. (XLSX) [file pgen.1005932.s017.xlsx]

## Sheet: Sup Table 15
S15 Table. The primer sequences used to amplify 8 AATD iPSC-B genomic sites in order to accurately identify low frequency sub-clonal mutations
Region	Coodinate (GRCh37)	Forward primer	Reverse primer
1	chr1:158369066-158369230	AGAAAGCCATACATGGGAGTGT	GGTTACACAGTTCATCCTGGTG
2	chr1:200522622- 200522775	TCAATCCCGCTTGATTTAGATT	TAACTCACATTGTCCACCAGGA
3	chr2:103148770-103148918	TGCCATGATGTTTTCCTAGATG	AATGCCTTCCTTCCTCTGTGTA
4	chr2:141072546-141072710	TGCTACAGTGGTTGACTTCACA	CCCTGAAAACATGCTAATTTGT
5	chr4:77288784-77288942	ATTGTCCTCTCTGAGCTCTCCA	CTTTAACAATCAGATGGCAGCA
6	chr5:39377239-39377401	TGGACTTGTACCAAAAATGACG	TCTTCCTCTTACTTCAGGTGGTG
7	chr6:88767253-88767401	GACCTAGGTGGGAAAGTGAAGA	CTACCCGTACAACACACTTGGA
8	chr12:5020685-5020842	CTTCGAGACGCAGCTCAAGAC	CGCCGGACTGGTAGTAGTAGAG
