# Supplementary material for: Mutational History of a Human Cell Lineage from Somatic to Induced Pluripotent Stem Cells
Source: PLoS Genet. 2016 Apr 7;12(4):e1005932. doi: 10.1371/journal.pgen.1005932 (PMC4824386; doi:10.1371/journal.pgen.1005932)
Supplement: S16 Table — At each genomic position, the reference and the mutant bases are shown as well as the mutant allele frequencies in the EPC and fibroblast genomes. The background error rate, the mutant allele frequency in the reference genome (fibroblasts) is approximately 0.01%. (XLSX) [file pgen.1005932.s018.xlsx]

## Sheet: Sup Table 16
S16 Table. The 8 genomic sites where the mutant allele frequencies in S7 EPCs and fibroblasts were <0.1%
Position	Cell	REF	MUT	A	C	G	T	% MUT allele	%_REF allele	p value
5:26688132	EPC	G	T	5	0	46362	21	0.0005	0.9994	3.38012e-06
	Fibro	G	T	3	1	73353	4	0.0001	0.9998
5:134684498	EPC	C	A	32	47147	2	2	0.0007	0.9993	5.2197e-08
	Fibro	C	A	3	56265	3	2	0.0001	0.9998
3:2275073	EPC	A	C	19200	12	0	1	0.0007	0.9993	0.000617446
	Fibro	A	C	18762	0	1	1	0	0.9999
16:51114100	EPC	G	T	0	2	34789	33	0.0009	0.9991	4.93956e-07
	Fibro	G	T	2	0	40572	5	0.0001	0.9999
15:48788924	EPC	C	A	14	17284	0	1	0.0009	0.9991	0.000189381
	Fibro	C	A	0	17209	0	1	0	0.9999
12:115982521	EPC	C	T	2	49026	1	46	0.0009	0.999	7.55785e-10
	Fibro	C	T	10	71572	4	11	0.0001	0.9998
10:101152970	EPC	C	T	1	78780	2	75	0.0009	0.999	2.14664e-16
	Fibro	C	T	1	82871	0	4	0	0.9999
1:109957360	EPC	G	T	2	1	29782	24	0.0008	0.9992	3.61451e-07
	Fibro	G	T	3	1	35920	1	0	0.9999
REF = Reference base
MUT = Mutated base
